# Supplementary material for: The Effect of Dioscoreae Rhizoma on Gastrointestinal Function: A Systematic Review
Source: Nutrients. 2025 Sep 12;17(18):2943. doi: 10.3390/nu17182943 (PMC12472200; doi:10.3390/nu17182943)
Supplement: Supplementary file 1 [file nutrients-17-02943-s001.zip]

Archive with 1 entries (1 files):
- nutrients-3809292-supplementary.pdf
